# Supplementary material for: Differences in Brain Network Topology Based on Alcohol Use History in Adolescents
Source: Brain Sci. 2023 Dec 5;13(12):1676. doi: 10.3390/brainsci13121676 (PMC10741456; doi:10.3390/brainsci13121676)
Supplement: Supplementary file 1 [file brainsci-13-01676-s001.zip]

Archive with 1 entries (1 files):
- brainsci-2651773-supplementary.pdf
